# Supplementary material for: Push–Pull Derivatives Based on 2,4′-Biphenylene Linker with Quinoxaline, [1,2,5]Oxadiazolo[3,4-B]Pyrazine and [1,2,5]Thiadiazolo[3,4-B]Pyrazine Electron Withdrawing Parts
Source: Molecules. 2022 Jun 30;27(13):4250. doi: 10.3390/molecules27134250 (PMC9268487; doi:10.3390/molecules27134250)
Supplement: Supplementary file 1 [file molecules-27-04250-s001.zip]

Archive with 1 entries (1 files):
- molecules-1790596-supplementary.pdf
